# Supplementary material for: Benefit of adjuvant immunotherapy in renal cell carcinoma: A myth or a reality?
Source: PLoS One. 2017 Feb 27;12(2):e0172341. doi: 10.1371/journal.pone.0172341 (PMC5328261; doi:10.1371/journal.pone.0172341)
Supplement: S1 Dataset — (XLSX) [file pone.0172341.s001.xlsx]

## Sheet: n=436
Patient	Gender	Age	Surgery type	Histological subtype	pT	pN	Grade	Adjuvant IFN-α	Censor, RFS	RFS, months	Censor, OS	Censor, CSS	OS/CSS, months
Patient 1	Female	47	Lap radical	non-clear	1a	0	3	0	1	81	1	1	81
Patient 2	Female	61	Lap radical	clear cell	1b	0	1	0	0	29	1	1	84
Patient 3	Female	67	Lap radical	non-clear	1b	0	2	0	1	54	1	1	54
Patient 4	Female	78	Lap radical	non-clear	1b	0	2	0	1	78	1	1	78
Patient 5	Female	66	Lap radical	clear cell	3a	0	2	0	1	181	1	1	181
Patient 6	Male	59	Lap radical	clear cell	1a	0	3	0	0	19	0	0	42
Patient 7	Male	77	Lap radical	clear cell	1a	0	2	0	0	88	1	1	114
Patient 8	Male	53	Lap radical	clear cell	1a	0	1	0	1	171	1	1	171
Patient 9	Male	54	Lap radical	clear cell	1a	0	1	0	1	16	1	1	16
Patient 10	Male	48	Lap radical	clear cell	1a	0	1	0	1	60	1	1	60
Patient 11	Male	73	Lap radical	clear cell	1a	0	2	0	1	84	1	1	84
Patient 12	Male	64	Lap radical	clear cell	1a	0	2	0	1	97	1	1	97
Patient 13	Male	62	Lap radical	clear cell	1a	0	2	0	1	124	1	1	124
Patient 14	Male	67	Lap radical	clear cell	1a	0	2	0	1	65	1	1	65
Patient 15	Male	48	Lap radical	non-clear	1a	0	2	0	1	100	1	1	100
Patient 16	Male	55	Lap radical	non-clear	1b	0	2	0	1	46	0	1	46
Patient 17	Male	82	Lap radical	clear cell	1b	0	2	0	0	7	0	0	9
Patient 18	Male	59	Lap radical	clear cell	1b	0	2	0	1	35	0	1	35
Patient 19	Male	69	Lap radical	clear cell	1b	0	1	0	1	12	1	1	12
Patient 20	Male	74	Lap radical	clear cell	3a	0	1	0	1	75	1	1	75
Patient 21	Female	54	Lap radical	clear cell	1a	0	2	0	0	132	1	1	142
Patient 22	Female	58	Lap radical	clear cell	1a	0	1	0	1	131	1	1	131
Patient 23	Female	59	Lap radical	clear cell	1a	0	2	0	1	84	1	1	84
Patient 24	Female	45	Lap radical	clear cell	1a	0	2	0	1	90	1	1	90
Patient 25	Female	73	Lap radical	clear cell	1a	0	2	0	1	97	1	1	97
Patient 26	Female	71	Lap radical	clear cell	1a	0	3	0	1	153	1	1	153
Patient 27	Female	68	Lap radical	clear cell	1b	0	1	0	1	61	1	1	61
Patient 28	Female	58	Lap radical	non-clear	3a	0	2	0	0	96	1	1	99
Patient 29	Male	67	Lap radical	clear cell	1a	0	2	0	0	60	0	1	89
Patient 30	Male	81	Lap radical	clear cell	1a	0	2	0	0	35	1	1	112
Patient 31	Male	60	Lap radical	clear cell	1a	0	1	0	1	85	1	1	85
Patient 32	Male	69	Lap radical	clear cell	1a	0	1	0	1	46	1	1	46
Patient 33	Male	57	Lap radical	clear cell	1a	0	1	0	1	37	1	1	37
Patient 34	Male	59	Lap radical	clear cell	1a	0	2	0	1	144	1	1	144
Patient 35	Male	73	Lap radical	clear cell	1a	0	2	0	1	58	1	1	58
Patient 36	Male	44	Lap radical	clear cell	1a	0	2	0	1	8	1	1	8
Patient 37	Male	54	Lap radical	clear cell	1a	0	2	0	1	69	1	1	69
Patient 38	Male	46	Lap radical	clear cell	1a	0	2	0	1	106	1	1	106
Patient 39	Male	48	Lap radical	clear cell	1a	0	2	0	1	95	1	1	95
Patient 40	Male	56	Lap radical	clear cell	1a	0	2	0	1	55	1	1	55
Patient 41	Male	69	Lap radical	clear cell	1a	0	2	0	1	26	1	1	26
Patient 42	Male	48	Lap radical	clear cell	1a	0	2	0	1	133	1	1	133
Patient 43	Male	66	Lap radical	clear cell	1a	0	2	0	1	154	1	1	154
Patient 44	Male	71	Lap radical	clear cell	1b	0	2	0	1	78	0	1	78
Patient 45	Male	55	Lap radical	clear cell	1b	0	2	0	1	127	1	1	127
Patient 46	Male	48	Lap radical	clear cell	1b	0	2	0	1	63	1	1	63
Patient 47	Male	72	Lap radical	clear cell	1b	0	2	0	1	10	1	1	10
Patient 48	Male	72	Lap radical	clear cell	1b	0	2	0	1	152	1	1	152
Patient 49	Male	59	Lap radical	clear cell	1b	0	2	0	1	97	1	1	97
Patient 50	Male	48	Lap radical	clear cell	1b	0	2	0	1	109	1	1	109
Patient 51	Male	42	Lap radical	clear cell	1b	0	2	0	1	128	1	1	128
Patient 52	Male	61	Lap radical	clear cell	1b	0	3	0	1	58	1	1	58
Patient 53	Male	75	Lap radical	non-clear	1b	0	1	0	1	71	0	1	71
Patient 54	Female	43	Lap partial	clear cell	1a	0	2	0	1	121	1	1	121
Patient 55	Male	69	Lap partial	clear cell	1a	0	1	0	1	66	1	1	66
Patient 56	Female	51	Open radical	non-clear	1a	0	2	0	1	96	1	1	96
Patient 57	Female	85	Open radical	clear cell	1a	0	3	0	0	55	0	0	55
Patient 58	Female	58	Open radical	clear cell	1a	0	1	0	1	180	1	1	180
Patient 59	Female	47	Open radical	clear cell	1a	0	2	0	1	120	1	1	120
Patient 60	Female	73	Open radical	clear cell	1a	0	2	0	1	104	1	1	104
Patient 61	Female	80	Open radical	clear cell	1a	0	2	0	1	46	1	1	46
Patient 62	Female	65	Open radical	clear cell	1b	0	2	0	1	166	0	1	166
Patient 63	Female	41	Open radical	clear cell	1b	0	1	0	0	147	1	1	184
Patient 64	Female	55	Open radical	clear cell	1b	0	1	0	1	145	1	1	145
Patient 65	Female	54	Open radical	clear cell	1b	0	2	0	1	123	1	1	123
Patient 66	Female	66	Open radical	clear cell	1b	0	2	0	1	52	1	1	52
Patient 67	Female	61	Open radical	clear cell	1b	0	2	0	1	262	1	1	262
Patient 68	Female	73	Open radical	clear cell	2a	0	2	0	1	22	0	1	22
Patient 69	Female	49	Open radical	clear cell	2a	0	2	0	1	345	1	1	345
Patient 70	Female	65	Open radical	clear cell	2a	0	2	0	1	67	1	1	67
Patient 71	Female	66	Open radical	non-clear	2a	0	2	0	0	62	0	1	154
Patient 72	Female	51	Open radical	non-clear	2b	0	2	0	1	30	1	1	30
Patient 73	Female	34	Open radical	non-clear	2b	0	3	0	1	98	1	1	98
Patient 74	Female	77	Open radical	clear cell	3a	0	1	0	1	0	1	1	0
Patient 75	Female	76	Open radical	clear cell	3a	0	3	0	0	23	1	1	26
Patient 76	Female	75	Open radical	non-clear	3b	0	2	0	0	5	0	0	6
Patient 77	Female	78	Open radical	clear cell	3a	1	1	0	0	11	1	1	19
Patient 78	Male	72	Open radical	clear cell	1a	0	1	0	1	111	0	1	111
Patient 79	Male	67	Open radical	clear cell	1a	0	1	0	1	63	0	1	63
Patient 80	Male	67	Open radical	clear cell	1a	0	1	0	1	183	1	1	183
Patient 81	Male	62	Open radical	clear cell	1a	0	1	0	1	25	1	1	25
Patient 82	Male	57	Open radical	clear cell	1a	0	1	0	1	274	1	1	274
Patient 83	Male	52	Open radical	clear cell	1a	0	1	0	1	181	1	1	181
Patient 84	Male	47	Open radical	clear cell	1a	0	1	0	1	196	1	1	196
Patient 85	Male	50	Open radical	clear cell	1a	0	2	0	1	265	1	1	265
Patient 86	Male	55	Open radical	clear cell	1a	0	2	0	1	140	1	1	140
Patient 87	Male	62	Open radical	clear cell	1a	0	2	0	1	239	1	1	239
Patient 88	Male	57	Open radical	clear cell	1a	0	2	0	1	71	1	1	71
Patient 89	Male	60	Open radical	clear cell	1a	0	3	0	1	67	1	1	67
Patient 90	Male	72	Open radical	clear cell	1a	0	3	0	1	133	1	1	133
Patient 91	Male	60	Open radical	clear cell	1b	0	1	0	1	167	0	1	167
Patient 92	Male	70	Open radical	clear cell	1b	0	2	0	1	229	0	1	229
Patient 93	Male	46	Open radical	clear cell	1b	0	1	0	1	105	1	1	105
Patient 94	Male	55	Open radical	clear cell	1b	0	1	0	1	118	1	1	118
Patient 95	Male	65	Open radical	clear cell	1b	0	2	0	1	203	1	1	203
Patient 96	Male	60	Open radical	clear cell	1b	0	2	0	1	157	1	1	157
Patient 97	Male	47	Open radical	clear cell	1b	0	2	0	1	100	1	1	100
Patient 98	Male	59	Open radical	clear cell	1b	0	2	0	1	213	1	1	213
Patient 99	Male	40	Open radical	clear cell	1b	0	2	0	1	80	1	1	80
Patient 100	Male	78	Open radical	clear cell	1b	0	2	0	1	103	1	1	103
Patient 101	Male	38	Open radical	clear cell	1b	0	2	0	1	24	1	1	24
Patient 102	Male	64	Open radical	clear cell	1b	0	2	0	1	172	1	1	172
Patient 103	Male	35	Open radical	clear cell	1b	0	2	0	1	129	1	1	129
Patient 104	Male	57	Open radical	clear cell	1b	0	2	0	1	173	1	1	173
Patient 105	Male	50	Open radical	non-clear	1b	0	2	0	1	49	1	1	49
Patient 106	Male	84	Open radical	non-clear	1b	0	2	0	1	18	1	1	18
Patient 107	Male	58	Open radical	non-clear	1b	0	2	0	0	13	0	0	15
Patient 108	Male	67	Open radical	clear cell	2a	0	2	0	1	81	0	1	81
Patient 109	Male	47	Open radical	clear cell	2a	0	3	0	0	145	0	0	199
Patient 110	Male	65	Open radical	clear cell	2a	0	1	0	1	150	1	1	150
Patient 111	Male	50	Open radical	clear cell	2a	0	2	0	1	135	1	1	135
Patient 112	Male	68	Open radical	clear cell	2a	0	2	0	1	232	1	1	232
Patient 113	Male	31	Open radical	clear cell	2a	0	2	0	1	253	1	1	253
Patient 114	Male	53	Open radical	non-clear	2a	0	2	0	0	3	0	0	63
Patient 115	Male	60	Open radical	clear cell	2a	0	2	0	1	26	1	1	26
Patient 116	Male	64	Open radical	non-clear	2a	0	3	0	0	11	0	0	13
Patient 117	Male	41	Open radical	clear cell	2b	0	2	0	0	19	0	0	26
Patient 118	Male	54	Open radical	clear cell	3a	0	2	0	0	35	1	1	40
Patient 119	Male	39	Open radical	clear cell	3a	0	2	0	0	6	0	0	15
Patient 120	Male	45	Open radical	clear cell	3a	0	1	0	1	0	1	1	0
Patient 121	Male	43	Open radical	clear cell	3a	0	2	0	1	180	1	1	180
Patient 122	Male	72	Open radical	clear cell	3a	0	2	0	1	51	1	1	51
Patient 123	Male	64	Open radical	clear cell	3a	0	3	0	0	6	0	0	11
Patient 124	Male	76	Open radical	clear cell	3a	0	3	0	1	113	1	1	113
Patient 125	Male	41	Open radical	clear cell	3a	0	2	0	0	152	0	0	221
Patient 126	Male	91	Open radical	clear cell	3a	0	2	0	1	25	1	1	25
Patient 127	Male	71	Open radical	clear cell	3a	1	2	0	0	3	0	0	8
Patient 128	Male	64	Open radical	clear cell	2a	1	2	0	0	14	0	0	19
Patient 129	Female	85	Open radical	clear cell	1a	0	2	0	1	37	0	1	37
Patient 130	Female	74	Open radical	clear cell	1a	0	1	0	1	102	1	1	102
Patient 131	Female	55	Open radical	clear cell	1a	0	1	0	1	195	1	1	195
Patient 132	Female	52	Open radical	clear cell	1a	0	2	0	1	189	1	1	189
Patient 133	Female	65	Open radical	clear cell	1a	0	2	0	1	168	1	1	168
Patient 134	Female	60	Open radical	clear cell	1a	0	2	0	1	213	1	1	213
Patient 135	Female	51	Open radical	clear cell	1a	0	2	0	1	140	1	1	140
Patient 136	Female	75	Open radical	non-clear	1a	0	2	0	1	16	1	1	16
Patient 137	Female	44	Open radical	clear cell	1a	0	2	0	1	42	1	1	42
Patient 138	Female	73	Open radical	non-clear	1b	0	3	0	0	42	1	1	57
Patient 139	Female	58	Open radical	clear cell	1b	0	2	0	0	40	1	1	115
Patient 140	Female	60	Open radical	clear cell	1b	0	3	0	0	84	1	1	219
Patient 141	Female	37	Open radical	clear cell	1b	0	1	0	1	83	1	1	83
Patient 142	Female	42	Open radical	clear cell	1b	0	1	0	1	104	1	1	104
Patient 143	Female	50	Open radical	clear cell	1b	0	1	0	1	122	1	1	122
Patient 144	Female	76	Open radical	clear cell	1b	0	1	0	1	69	1	1	69
Patient 145	Female	74	Open radical	clear cell	1b	0	2	0	1	120	1	1	120
Patient 146	Female	69	Open radical	clear cell	2a	0	1	0	0	209	0	0	228
Patient 147	Female	76	Open radical	clear cell	2a	0	1	0	1	69	1	1	69
Patient 148	Female	60	Open radical	clear cell	2a	0	2	0	1	112	1	1	112
Patient 149	Female	87	Open radical	clear cell	2a	0	2	0	1	29	1	1	29
Patient 150	Female	87	Open radical	clear cell	2a	0	3	0	1	11	1	1	11
Patient 151	Female	71	Open radical	non-clear	2a	0	2	0	1	68	1	1	68
Patient 152	Female	54	Open radical	clear cell	3a	0	2	0	0	40	0	0	95
Patient 153	Male	58	Open radical	clear cell	1a	0	1	0	1	64	0	1	64
Patient 154	Male	60	Open radical	clear cell	1a	0	2	0	1	120	0	1	120
Patient 155	Male	62	Open radical	clear cell	1a	0	2	0	1	83	0	1	83
Patient 156	Male	30	Open radical	clear cell	1a	0	2	0	0	112	1	1	112
Patient 157	Male	38	Open radical	clear cell	1a	0	1	0	1	352	1	1	352
Patient 158	Male	53	Open radical	clear cell	1a	0	1	0	1	172	1	1	172
Patient 159	Male	55	Open radical	clear cell	1a	0	2	0	1	185	1	1	185
Patient 160	Male	51	Open radical	clear cell	1a	0	2	0	1	83	1	1	83
Patient 161	Male	39	Open radical	clear cell	1a	0	2	0	1	243	1	1	243
Patient 162	Male	65	Open radical	clear cell	1a	0	2	0	1	95	1	1	95
Patient 163	Male	60	Open radical	clear cell	1a	0	2	0	1	48	1	1	48
Patient 164	Male	59	Open radical	clear cell	1a	0	2	0	1	67	1	1	85
Patient 165	Male	38	Open radical	clear cell	1a	0	2	0	1	33	1	1	33
Patient 166	Male	36	Open radical	clear cell	1a	0	2	0	1	1	1	1	1
Patient 167	Male	47	Open radical	clear cell	1a	0	2	0	1	141	1	1	141
Patient 168	Male	68	Open radical	clear cell	1a	0	2	0	1	13	1	1	13
Patient 169	Male	51	Open radical	clear cell	1a	0	2	0	1	108	1	1	108
Patient 170	Male	61	Open radical	clear cell	1a	0	2	0	1	59	1	1	59
Patient 171	Male	72	Open radical	clear cell	1a	0	2	0	1	167	1	1	167
Patient 172	Male	56	Open radical	clear cell	1a	0	2	0	1	91	1	1	91
Patient 173	Male	44	Open radical	clear cell	1a	0	2	0	1	91	1	1	91
Patient 174	Male	37	Open radical	clear cell	1a	0	2	0	1	32	1	1	32
Patient 175	Male	56	Open radical	clear cell	1a	0	2	0	1	97	1	1	97
Patient 176	Male	33	Open radical	non-clear	1a	0	3	0	1	41	1	1	41
Patient 177	Male	50	Open radical	clear cell	1a	0	2	0	1	31	0	1	31
Patient 178	Male	50	Open radical	clear cell	1b	0	2	0	1	214	1	1	214
Patient 179	Male	73	Open radical	clear cell	1b	0	2	0	0	42	0	0	106
Patient 180	Male	69	Open radical	clear cell	1b	0	1	0	1	179	0	1	179
Patient 181	Male	68	Open radical	clear cell	1b	0	2	0	1	139	0	1	139
Patient 182	Male	65	Open radical	clear cell	1b	0	2	0	0	51	1	1	204
Patient 183	Male	67	Open radical	clear cell	1b	0	2	0	1	79	1	1	79
Patient 184	Male	53	Open radical	clear cell	1b	0	2	0	1	194	1	1	194
Patient 185	Male	48	Open radical	clear cell	1b	0	2	0	1	141	1	1	141
Patient 186	Male	62	Open radical	clear cell	1b	0	2	0	1	155	1	1	155
Patient 187	Male	65	Open radical	clear cell	1b	0	2	0	1	67	1	1	67
Patient 188	Male	70	Open radical	clear cell	1b	0	2	0	1	36	1	1	36
Patient 189	Male	70	Open radical	clear cell	1b	0	2	0	1	60	1	1	60
Patient 190	Male	66	Open radical	clear cell	1b	0	3	0	1	98	1	1	98
Patient 191	Male	50	Open radical	clear cell	1b	0	3	0	1	101	1	1	101
Patient 192	Male	74	Open radical	non-clear	1b	0	3	0	1	4	0	1	4
Patient 193	Male	55	Open radical	non-clear	1b	0	1	0	1	103	1	1	103
Patient 194	Male	66	Open radical	clear cell	1b	0	2	0	1	40	0	1	40
Patient 195	Male	43	Open radical	clear cell	1b	0	2	0	0	124	0	0	150
Patient 196	Male	68	Open radical	clear cell	1b	0	2	0	1	31	0	1	31
Patient 197	Male	60	Open radical	clear cell	1b	0	2	0	0	8	0	1	38
Patient 198	Male	58	Open radical	clear cell	2a	0	3	0	0	4	0	0	4
Patient 199	Male	47	Open radical	clear cell	2a	0	2	0	0	167	1	1	171
Patient 200	Male	59	Open radical	clear cell	2a	0	2	0	0	84	1	1	97
Patient 201	Male	62	Open radical	clear cell	2a	0	2	0	0	24	1	1	104
Patient 202	Male	52	Open radical	clear cell	2a	0	2	0	1	42	1	1	42
Patient 203	Male	74	Open radical	clear cell	2a	0	2	0	1	116	1	1	116
Patient 204	Male	52	Open radical	clear cell	2a	0	2	0	1	116	1	1	116
Patient 205	Male	59	Open radical	clear cell	2a	0	3	0	0	1	0	0	4
Patient 206	Male	61	Open radical	clear cell	2b	0	2	0	0	20	0	0	46
Patient 207	Male	41	Open radical	clear cell	2b	0	2	0	1	135	1	1	135
Patient 208	Male	55	Open radical	clear cell	3a	0	2	0	1	247	0	1	247
Patient 209	Male	57	Open radical	clear cell	3a	0	2	0	0	128	1	1	174
Patient 210	Male	61	Open radical	clear cell	3a	0	3	0	1	0	1	1	0
Patient 211	Male	46	Open radical	non-clear	3a	0	3	0	0	7	1	1	131
Patient 212	Male	28	Open radical	non-clear	3a	0	2	0	0	6	0	0	6
Patient 213	Male	58	Open radical	clear cell	3c	0	2	0	0	3	0	0	80
Patient 214	Male	46	Open radical	clear cell	3c	0	3	0	0	3	0	0	8
Patient 215	Male	70	Open radical	clear cell	3c	0	2	0	0	23	1	1	151
Patient 216	Male	59	Open radical	clear cell	3c	0	2	0	0	0	0	0	2
Patient 217	Male	61	Open radical	non-clear	3c	0	2	0	0	8	0	0	14
Patient 218	Male	48	Open radical	clear cell	1b	1	2	0	1	24	1	1	24
Patient 219	Male	50	Open radical	clear cell	3a	1	2	0	0	1	0	0	37
Patient 220	Male	64	Open radical	clear cell	1a	0	1	0	1	30	1	1	30
Patient 221	Male	73	Open radical	clear cell	1b	0	3	0	1	88	1	1	88
Patient 222	Female	82	Open partial	clear cell	1a	0	1	0	1	107	0	1	107
Patient 223	Female	51	Open partial	clear cell	1a	0	1	0	0	269	1	1	312
Patient 224	Female	57	Open partial	clear cell	1a	0	2	0	0	13	1	1	71
Patient 225	Female	42	Open partial	clear cell	1a	0	1	0	1	98	1	1	98
Patient 226	Female	64	Open partial	clear cell	1a	0	1	0	1	131	1	1	131
Patient 227	Female	70	Open partial	clear cell	1a	0	1	0	1	147	1	1	147
Patient 228	Female	36	Open partial	clear cell	1a	0	2	0	1	111	1	1	111
Patient 229	Female	64	Open partial	clear cell	1a	0	2	0	1	162	1	1	162
Patient 230	Female	74	Open partial	clear cell	1a	0	2	0	1	113	1	1	113
Patient 231	Female	55	Open partial	clear cell	1a	0	2	0	1	74	1	1	74
Patient 232	Female	55	Open partial	clear cell	1a	0	2	0	1	110	1	1	110
Patient 233	Female	84	Open partial	non-clear	1a	0	2	0	1	66	1	1	66
Patient 234	Female	45	Open partial	non-clear	1b	0	3	0	1	115	1	1	115
Patient 235	Female	67	Open partial	clear cell	1b	0	2	0	1	45	1	1	45
Patient 236	Male	72	Open partial	clear cell	1a	0	1	0	1	39	0	1	39
Patient 237	Male	73	Open partial	clear cell	1a	0	1	0	1	11	0	1	11
Patient 238	Male	58	Open partial	clear cell	1a	0	1	0	1	188	0	1	188
Patient 239	Male	59	Open partial	clear cell	1a	0	2	0	0	6	1	1	50
Patient 240	Male	60	Open partial	clear cell	1a	0	2	0	0	158	1	1	196
Patient 241	Male	49	Open partial	clear cell	1a	0	1	0	1	128	1	1	128
Patient 242	Male	75	Open partial	clear cell	1a	0	1	0	1	102	1	1	102
Patient 243	Male	72	Open partial	clear cell	1a	0	1	0	1	210	1	1	210
Patient 244	Male	80	Open partial	clear cell	1a	0	1	0	1	57	1	1	57
Patient 245	Male	30	Open partial	clear cell	1a	0	1	0	1	50	1	1	50
Patient 246	Male	63	Open partial	clear cell	1a	0	1	0	1	136	1	1	136
Patient 247	Male	56	Open partial	clear cell	1a	0	1	0	1	23	1	1	23
Patient 248	Male	47	Open partial	clear cell	1a	0	1	0	1	95	1	1	95
Patient 249	Male	58	Open partial	clear cell	1a	0	1	0	1	105	1	1	105
Patient 250	Male	48	Open partial	clear cell	1a	0	2	0	1	183	1	1	183
Patient 251	Male	71	Open partial	clear cell	1a	0	2	0	1	1	1	1	1
Patient 252	Male	55	Open partial	clear cell	1a	0	2	0	1	115	1	1	115
Patient 253	Male	58	Open partial	clear cell	1a	0	2	0	1	12	1	1	12
Patient 254	Male	54	Open partial	clear cell	1a	0	2	0	1	79	1	1	79
Patient 255	Male	59	Open partial	clear cell	1a	0	2	0	1	84	1	1	84
Patient 256	Male	37	Open partial	clear cell	1a	0	2	0	1	175	1	1	175
Patient 257	Male	58	Open partial	clear cell	1a	0	2	0	1	104	1	1	104
Patient 258	Male	65	Open partial	clear cell	1a	0	2	0	1	0	1	1	0
Patient 259	Male	47	Open partial	clear cell	1a	0	2	0	1	9	1	1	9
Patient 260	Male	71	Open partial	clear cell	1a	0	2	0	1	22	1	1	22
Patient 261	Male	68	Open partial	clear cell	1a	0	2	0	1	152	1	1	152
Patient 262	Male	56	Open partial	clear cell	1a	0	2	0	1	76	1	1	76
Patient 263	Male	77	Open partial	clear cell	1a	0	2	0	1	65	1	1	65
Patient 264	Male	54	Open partial	clear cell	1a	0	2	0	1	120	1	1	120
Patient 265	Male	42	Open partial	clear cell	1a	0	2	0	1	199	1	1	199
Patient 266	Male	45	Open partial	clear cell	1a	0	2	0	1	51	1	1	51
Patient 267	Male	62	Open partial	non-clear	1a	0	2	0	1	111	1	1	111
Patient 268	Male	78	Open partial	non-clear	1a	0	3	0	1	138	1	1	138
Patient 269	Male	63	Open partial	clear cell	1a	0	2	0	1	3	0	1	3
Patient 270	Male	66	Open partial	clear cell	1b	0	2	0	0	120	1	1	120
Patient 271	Male	47	Open partial	clear cell	1b	0	2	0	1	34	1	1	34
Patient 272	Male	72	Open partial	clear cell	1b	0	2	0	1	96	1	1	96
Patient 273	Male	70	Open partial	clear cell	3a	0	2	0	0	44	0	0	71
Patient 274	Female	53	Open partial	clear cell	1a	0	1	0	1	134	1	1	134
Patient 275	Female	58	Open partial	clear cell	1a	0	1	0	1	110	1	1	110
Patient 276	Female	50	Open partial	clear cell	1a	0	1	0	1	45	1	1	45
Patient 277	Female	55	Open partial	clear cell	1a	0	1	0	1	86	1	1	86
Patient 278	Female	65	Open partial	clear cell	1a	0	1	0	1	132	1	1	132
Patient 279	Female	78	Open partial	clear cell	1a	0	2	0	1	97	1	1	97
Patient 280	Female	74	Open partial	clear cell	1a	0	2	0	1	21	1	1	21
Patient 281	Female	67	Open partial	clear cell	1a	0	2	0	1	104	1	1	104
Patient 282	Female	54	Open partial	clear cell	1a	0	2	0	1	36	1	1	36
Patient 283	Female	72	Open partial	non-clear	1b	0	1	0	1	96	1	1	96
Patient 284	Male	63	Open partial	clear cell	1a	0	1	0	1	114	0	1	114
Patient 285	Male	59	Open partial	clear cell	1a	0	2	0	1	133	0	1	133
Patient 286	Male	48	Open partial	clear cell	1a	0	2	0	1	188	0	1	188
Patient 287	Male	58	Open partial	clear cell	1a	0	2	0	1	41	0	1	41
Patient 288	Male	73	Open partial	clear cell	1a	0	2	0	1	22	0	1	22
Patient 289	Male	48	Open partial	clear cell	1a	0	1	0	0	143	1	1	184
Patient 290	Male	65	Open partial	clear cell	1a	0	1	0	0	83	1	1	97
Patient 291	Male	59	Open partial	clear cell	1a	0	2	0	0	188	1	1	207
Patient 292	Male	60	Open partial	clear cell	1a	0	2	0	0	30	1	1	92
Patient 293	Male	59	Open partial	clear cell	1a	0	1	0	1	284	1	1	284
Patient 294	Male	31	Open partial	clear cell	1a	0	1	0	1	22	1	1	22
Patient 295	Male	53	Open partial	clear cell	1a	0	1	0	1	54	1	1	54
Patient 296	Male	54	Open partial	clear cell	1a	0	1	0	1	90	1	1	90
Patient 297	Male	70	Open partial	clear cell	1a	0	1	0	1	114	1	1	114
Patient 298	Male	59	Open partial	clear cell	1a	0	1	0	1	35	1	1	35
Patient 299	Male	45	Open partial	clear cell	1a	0	1	0	1	116	1	1	116
Patient 300	Male	65	Open partial	clear cell	1a	0	1	0	1	8	1	1	8
Patient 301	Male	44	Open partial	clear cell	1a	0	1	0	1	96	1	1	96
Patient 302	Male	56	Open partial	clear cell	1a	0	2	0	1	4	1	1	4
Patient 303	Male	80	Open partial	clear cell	1a	0	2	0	1	30	1	1	30
Patient 304	Male	47	Open partial	clear cell	1a	0	2	0	1	235	1	1	235
Patient 305	Male	65	Open partial	clear cell	1a	0	2	0	1	38	1	1	38
Patient 306	Male	45	Open partial	clear cell	1a	0	2	0	1	3	1	1	3
Patient 307	Male	60	Open partial	clear cell	1a	0	2	0	1	163	1	1	163
Patient 308	Male	59	Open partial	clear cell	1a	0	2	0	1	170	1	1	170
Patient 309	Male	55	Open partial	clear cell	1a	0	2	0	1	116	1	1	116
Patient 310	Male	70	Open partial	clear cell	1a	0	2	0	1	103	1	1	103
Patient 311	Male	54	Open partial	clear cell	1a	0	2	0	1	192	1	1	192
Patient 312	Male	58	Open partial	clear cell	1a	0	2	0	1	113	1	1	113
Patient 313	Male	58	Open partial	clear cell	1a	0	2	0	1	50	1	1	50
Patient 314	Male	46	Open partial	clear cell	1a	0	2	0	1	27	1	1	27
Patient 315	Male	78	Open partial	clear cell	1a	0	2	0	1	115	1	1	115
Patient 316	Male	46	Open partial	clear cell	1a	0	2	0	1	179	1	1	179
Patient 317	Male	59	Open partial	clear cell	1a	0	2	0	1	202	1	1	202
Patient 318	Male	52	Open partial	clear cell	1a	0	2	0	1	80	1	1	80
Patient 319	Male	58	Open partial	clear cell	1a	0	2	0	1	96	1	1	96
Patient 320	Male	53	Open partial	clear cell	1a	0	2	0	1	3	1	1	3
Patient 321	Male	77	Open partial	clear cell	1a	0	2	0	1	125	1	1	125
Patient 322	Male	60	Open partial	clear cell	1a	0	2	0	1	121	1	1	121
Patient 323	Male	65	Open partial	clear cell	1a	0	2	0	1	99	1	1	99
Patient 324	Male	51	Open partial	clear cell	1a	0	2	0	1	69	1	1	69
Patient 325	Male	56	Open partial	clear cell	1a	0	2	0	1	62	1	1	62
Patient 326	Male	36	Open partial	clear cell	1a	0	2	0	1	134	1	1	134
Patient 327	Male	64	Open partial	clear cell	1a	0	2	0	1	103	1	1	103
Patient 328	Male	59	Open partial	clear cell	1a	0	3	0	1	86	1	1	86
Patient 329	Male	73	Open partial	clear cell	1b	0	1	0	1	69	0	1	69
Patient 330	Male	39	Open partial	clear cell	1b	0	1	0	1	142	1	1	142
Patient 331	Male	65	Open partial	clear cell	1b	0	2	0	1	8	1	1	8
Patient 332	Male	59	Open partial	clear cell	1b	0	2	0	1	98	1	1	98
Patient 333	Male	56	Open partial	non-clear	1b	0	2	0	0	82	0	1	329
Patient 334	Male	43	Open partial	clear cell	3a	0	1	0	1	105	1	1	105
Patient 335	Female	67	Open partial	clear cell	1a	0	2	0	1	60	1	1	60
Patient 336	Male	79	Open partial	clear cell	1a	0	1	0	1	9	1	1	9
Patient 337	Male	58	Open partial	clear cell	1b	0	3	0	1	3	1	1	3
Patient 338	Male	74	Open partial	clear cell	2a	0	2	0	0	89	1	1	128
Patient 339	Female	78	Lap radical	clear cell	1a	0	1	1	1	14	0	1	14
Patient 340	Female	69	Lap radical	clear cell	1b	0	2	1	1	175	1	1	175
Patient 341	Female	62	Lap radical	clear cell	2a	0	2	1	1	109	1	1	109
Patient 342	Male	54	Lap radical	clear cell	1b	0	2	1	1	147	1	1	147
Patient 343	Male	61	Lap radical	clear cell	3a	0	2	1	1	43	1	1	43
Patient 344	Male	61	Lap radical	clear cell	1a	0	3	1	1	80	1	1	80
Patient 345	Male	57	Lap radical	clear cell	3a	0	2	1	0	10	1	1	83
Patient 346	Male	58	Lap radical	clear cell	3a	0	3	1	1	109	1	1	109
Patient 347	Female	73	Open radical	non-clear	1b	0	2	1	1	47	1	1	47
Patient 348	Female	63	Open radical	clear cell	2a	0	2	1	0	18	0	0	68
Patient 349	Female	52	Open radical	clear cell	2a	0	2	1	0	21	0	0	73
Patient 350	Female	68	Open radical	clear cell	2a	0	3	1	0	24	1	1	91
Patient 351	Female	48	Open radical	clear cell	2a	0	3	1	1	227	1	1	227
Patient 352	Female	69	Open radical	clear cell	3a	0	2	1	1	138	0	1	138
Patient 353	Female	66	Open radical	clear cell	3a	0	2	1	1	40	1	1	40
Patient 354	Female	68	Open radical	clear cell	2a	1	1	1	0	7	1	1	18
Patient 355	Female	44	Open radical	clear cell	3a	1	2	1	0	3	0	0	18
Patient 356	Male	51	Open radical	clear cell	1a	0	2	1	0	46	1	1	180
Patient 357	Male	58	Open radical	clear cell	1a	0	1	1	1	281	1	1	281
Patient 358	Male	57	Open radical	clear cell	1a	0	2	1	1	169	1	1	169
Patient 359	Male	55	Open radical	clear cell	1a	0	1	1	1	22	1	1	22
Patient 360	Male	61	Open radical	clear cell	1a	0	2	1	1	224	1	1	224
Patient 361	Male	48	Open radical	clear cell	1b	0	3	1	0	15	0	0	36
Patient 362	Male	59	Open radical	clear cell	1b	0	2	1	0	16	0	0	28
Patient 363	Male	70	Open radical	clear cell	1b	0	2	1	0	70	0	1	172
Patient 364	Male	72	Open radical	clear cell	1b	0	2	1	1	72	1	1	72
Patient 365	Male	47	Open radical	clear cell	1b	0	2	1	1	137	1	1	137
Patient 366	Male	49	Open radical	clear cell	1b	0	2	1	1	11	1	1	11
Patient 367	Male	46	Open radical	clear cell	1b	0	2	1	1	223	1	1	223
Patient 368	Male	57	Open radical	clear cell	1b	0	2	1	1	94	1	1	94
Patient 369	Male	66	Open radical	non-clear	1b	0	2	1	0	68	0	0	158
Patient 370	Male	55	Open radical	clear cell	1b	0	1	1	0	47	0	0	313
Patient 371	Male	101	Open radical	clear cell	1b	0	3	1	0	6	0	0	15
Patient 372	Male	35	Open radical	non-clear	2a	0	2	1	1	86	1	1	86
Patient 373	Male	76	Open radical	clear cell	2a	0	2	1	1	133	0	1	133
Patient 374	Male	38	Open radical	clear cell	2a	0	2	1	1	246	1	1	246
Patient 375	Male	66	Open radical	clear cell	2b	0	2	1	0	35	1	1	148
Patient 376	Male	56	Open radical	clear cell	2b	0	3	1	0	28	1	1	95
Patient 377	Male	44	Open radical	clear cell	3a	0	1	1	0	21	0	0	190
Patient 378	Male	54	Open radical	clear cell	3a	0	2	1	0	58	0	0	146
Patient 379	Male	58	Open radical	clear cell	3a	0	2	1	0	14	1	1	22
Patient 380	Male	47	Open radical	clear cell	3a	0	2	1	0	54	1	1	104
Patient 381	Male	63	Open radical	clear cell	3a	0	1	1	1	205	1	1	205
Patient 382	Male	38	Open radical	clear cell	3a	0	2	1	1	116	1	1	116
Patient 383	Male	70	Open radical	clear cell	3a	0	2	1	1	0	1	1	0
Patient 384	Male	71	Open radical	clear cell	3a	0	2	1	1	90	1	1	90
Patient 385	Male	45	Open radical	clear cell	3a	0	2	1	1	241	1	1	241
Patient 386	Male	46	Open radical	clear cell	3a	0	2	1	1	264	1	1	264
Patient 387	Male	55	Open radical	clear cell	3a	0	2	1	1	192	1	1	192
Patient 388	Male	73	Open radical	clear cell	3a	0	2	1	1	45	1	1	45
Patient 389	Male	44	Open radical	clear cell	3b	0	2	1	0	22	0	0	107
Patient 390	Male	62	Open radical	clear cell	2a	1	2	1	0	25	0	0	100
Patient 391	Male	59	Open radical	clear cell	3a	1	3	1	0	3	0	0	5
Patient 392	Male	73	Open radical	clear cell	3a	1	3	1	1	42	0	1	42
Patient 393	Male	60	Open radical	non-clear	3a	1	3	1	1	256	1	1	256
Patient 394	Male	26	Open radical	clear cell	3a	1	3	1	0	9	0	0	17
Patient 395	Female	56	Open radical	clear cell	1b	0	3	1	1	115	1	1	115
Patient 396	Female	36	Open radical	clear cell	1b	0	1	1	1	236	1	1	236
Patient 397	Female	42	Open radical	clear cell	1b	0	2	1	1	40	1	1	40
Patient 398	Female	57	Open radical	clear cell	2a	0	2	1	1	218	1	1	218
Patient 399	Female	39	Open radical	non-clear	2b	0	2	1	1	96	1	1	96
Patient 400	Female	25	Open radical	non-clear	2b	0	2	1	1	120	1	1	120
Patient 401	Female	56	Open radical	clear cell	3b	0	2	1	0	16	0	0	85
Patient 402	Female	76	Open radical	non-clear	3c	1	2	1	0	23	0	0	43
Patient 403	Male	62	Open radical	clear cell	1a	0	2	1	1	161	0	1	161
Patient 404	Male	68	Open radical	clear cell	1a	0	2	1	1	90	0	1	90
Patient 405	Male	68	Open radical	clear cell	1b	0	2	1	1	89	0	1	89
Patient 406	Male	72	Open radical	clear cell	1b	0	3	1	0	156	1	1	156
Patient 407	Male	47	Open radical	clear cell	1b	0	2	1	1	122	1	1	122
Patient 408	Male	46	Open radical	clear cell	1b	0	1	1	1	107	1	1	107
Patient 409	Male	52	Open radical	clear cell	1b	0	2	1	1	82	1	1	82
Patient 410	Male	56	Open radical	clear cell	1b	0	2	1	1	90	1	1	90
Patient 411	Male	65	Open radical	clear cell	1b	0	2	1	1	177	1	1	177
Patient 412	Male	50	Open radical	clear cell	1b	0	2	1	0	77	1	1	207
Patient 413	Male	47	Open radical	clear cell	1b	0	3	1	0	31	1	1	32
Patient 414	Male	53	Open radical	clear cell	1b	0	2	1	0	19	0	0	51
Patient 415	Male	33	Open radical	clear cell	2a	0	1	1	0	71	0	0	107
Patient 416	Male	45	Open radical	clear cell	2a	0	2	1	0	6	1	1	40
Patient 417	Male	48	Open radical	clear cell	2a	0	2	1	1	102	1	1	102
Patient 418	Male	61	Open radical	clear cell	2a	0	2	1	1	248	1	1	248
Patient 419	Male	46	Open radical	non-clear	2a	0	2	1	0	108	0	0	263
Patient 420	Male	63	Open radical	clear cell	3a	0	1	1	1	135	0	1	135
Patient 421	Male	51	Open radical	clear cell	3a	0	3	1	0	53	0	0	86
Patient 422	Male	32	Open radical	clear cell	3a	0	2	1	0	33	0	0	42
Patient 423	Male	53	Open radical	clear cell	3a	0	2	1	0	111	1	1	111
Patient 424	Male	66	Open radical	clear cell	3a	0	2	1	1	188	1	1	188
Patient 425	Male	62	Open radical	clear cell	3a	0	2	1	1	86	1	1	86
Patient 426	Male	68	Open radical	clear cell	3a	0	2	1	1	66	0	1	66
Patient 427	Male	60	Open radical	clear cell	3a	0	2	1	0	11	1	1	11
Patient 428	Male	65	Open radical	clear cell	3a	0	1	1	1	93	1	1	93
Patient 429	Male	76	Open radical	non-clear	3a	0	2	1	1	126	1	1	126
Patient 430	Male	54	Open radical	clear cell	3b	1	2	1	0	4	0	0	14
Patient 431	Male	50	Open radical	clear cell	1b	0	2	1	0	183	0	0	207
Patient 432	Male	71	Open radical	clear cell	3a	0	2	1	0	17	1	1	93
Patient 433	Male	59	Open radical	clear cell	3a	0	2	1	0	3	0	0	35
Patient 434	Male	40	Open partial	clear cell	1a	0	2	1	1	15	1	1	15
Patient 435	Male	62	Open partial	clear cell	1a	0	2	1	1	54	1	1	54
Patient 436	Male	54	Open partial	clear cell	1a	0	1	1	1	8	1	1	8
